# Supplementary material for: Downregulation of HDGF inhibits tumorigenic phenotypes of hypopharyngeal squamous cell carcinoma by suppressing the AKT/mTOR/VEGF pathway
Source: Front Oncol. 2025 Nov 7;15:1683145. doi: 10.3389/fonc.2025.1683145 (PMC12635992; doi:10.3389/fonc.2025.1683145)
Supplement: Supplementary file 1 [file Table1.xlsx]

## Sheet: Sheet2 (2)
Supplemental table 1:		Through the analysis of the TCGA database, the top 30 proteins ranked by correlation coefficient with HDGF in head and neck cancer were identified
order	id	correlation_pearson	pvalue_pearson	padj_pearson	correlation_spearman	gene_name	gene_type
1	ENSG00000143321.19	1	0	0	1	HDGF	protein_coding
2	ENSG00000143294.15	0.695357	4.83395e-74	1.39484e-69	0.677375	PRCC	protein_coding
3	ENSG00000132676.16	0.672406	1.35167e-67	2.60017e-63	0.660076	DAP3	protein_coding
4	ENSG00000160818.17	0.665773	7.70678e-66	1.1119e-61	0.622237	GPATCH4	protein_coding
5	ENSG00000143319.17	0.663346	3.29771e-65	3.80622e-61	0.641758	ISG20L2	protein_coding
6	ENSG00000143621.17	0.657368	1.1179e-63	1.07524e-59	0.642829	ILF2	protein_coding
7	ENSG00000173207.13	0.648475	1.82361e-61	1.50343e-57	0.640009	CKS1B	protein_coding
8	ENSG00000010165.20	0.643819	2.45504e-60	1.74979e-56	0.615056	EEF1AKNMT	protein_coding
9	ENSG00000143436.11	0.643628	2.72884e-60	1.74979e-56	0.629044	MRPL9	protein_coding
10	ENSG00000153187.20	0.63834	4.94277e-59	2.85247e-55	0.601128	HNRNPU	protein_coding
11	ENSG00000143179.16	0.632895	9.19465e-58	4.55595e-54	0.646295	UCK2	protein_coding
12	ENSG00000117650.13	0.632839	9.47347e-58	4.55595e-54	0.611411	NEK2	protein_coding
13	ENSG00000115241.11	0.631622	1.80628e-57	8.0185e-54	0.600317	PPM1G	protein_coding
14	ENSG00000146670.10	0.630976	2.54113e-57	1.04749e-53	0.580755	CDCA5	protein_coding
15	ENSG00000149136.9	0.630313	3.60482e-57	1.3869e-53	0.602224	SSRP1	protein_coding
16	ENSG00000198952.8	0.629151	6.63846e-57	2.39441e-53	0.57857	SMG5	protein_coding
17	ENSG00000143740.14	0.622349	2.24857e-55	7.63324e-52	0.580492	SNAP47	protein_coding
18	ENSG00000163468.15	0.620173	6.8156e-55	2.18516e-51	0.599995	CCT3	protein_coding
19	ENSG00000138668.19	0.617134	3.15975e-54	9.59733e-51	0.59582	HNRNPD	protein_coding
20	ENSG00000160741.17	0.6132	2.24453e-53	6.47658e-50	0.571147	CRTC2	protein_coding
21	ENSG00000099783.12	0.612442	3.265e-53	8.97252e-50	0.553407	HNRNPM	protein_coding
22	ENSG00000160767.21	0.61149	5.21942e-53	1.36915e-49	0.594057	FAM189B	protein_coding
23	ENSG00000160714.10	0.610803	7.31501e-53	1.83543e-49	0.560434	UBE2Q1	protein_coding
24	ENSG00000122566.22	0.60835	2.42449e-52	5.82989e-49	0.579544	HNRNPA2B1	protein_coding
25	ENSG00000116161.18	0.606332	6.44901e-52	1.48869e-48	0.613962	CACYBP	protein_coding
26	ENSG00000142945.13	0.606245	6.72586e-52	1.49288e-48	0.571527	KIF2C	protein_coding
27	ENSG00000115163.15	0.60276	3.58113e-51	7.65434e-48	0.577853	CENPA	protein_coding
28	ENSG00000127423.11	0.600415	1.09091e-50	2.24845e-47	0.567274	AUNIP	protein_coding
29	ENSG00000117597.18	0.599536	1.65159e-50	3.28666e-47	0.573091	UTP25	protein_coding
30	ENSG00000174371.17	0.598577	2.59386e-50	4.98972e-47	0.571392	EXO1	protein_coding
